# Supplementary material for: Visual Word Recognition in Deaf Readers: Lexicality Is Modulated by Communication Mode
Source: PLoS One. 2013 Mar 12;8(3):e59080. doi: 10.1371/journal.pone.0059080 (PMC3595400; doi:10.1371/journal.pone.0059080)
Supplement: Dataset S1 — (file format Excel 97/2000/XP) provides Lexical Decision response time for correct categorizations. (ZIP) [file pone.0059080.s001.zip]

Archive with 3 entries (3 files):
- Dataset S1.xls
- Legend S1 of Dataset S1.doc
- Archive created by free jZip.url
