# Supplementary material for: Visual Word Recognition in Deaf Readers: Lexicality Is Modulated by Communication Mode
Source: PLoS One. 2013 Mar 12;8(3):e59080. doi: 10.1371/journal.pone.0059080 (PMC3595400; doi:10.1371/journal.pone.0059080)
Supplement: Dataset S1 — (file format Excel 97/2000/XP) provides Lexical Decision response time for correct categorizations. (ZIP) [file pone.0059080.s001.zip › Archive created by free jZip.url]

[InternetShortcut]
URL=http://www.jzip.com/archive_link
